# Supplementary material for: (±)-(rel-3R,3′R)-1,1′-Dimethyl-3,3′-bipyrrolidine-2,2′-dithione
Source: Acta Crystallogr Sect E Struct Rep Online. 2012 Oct 27;68(Pt 11):o3211. doi: 10.1107/S1600536812043498 (PMC3515298; doi:10.1107/S1600536812043498)
Supplement: Supplementary file 1 [file e-68-o3211-sup1.cif]

##############################################################################
#                                                                            #
# This CIF contains the data in a paper accepted for publication in          #
# Acta Crystallographica Section E. It conforms to the requirements of       #
# Notes for Authors for Acta Crystallographica Section E, and has been       #
# peer reviewed under the auspices of the IUCr Commission on Journals.       #
#                                                                            #
# Full details of the Crystallographic Information File format               #
# are given in the paper "The Crystallographic Information File (CIF):       #
# a New Standard Archive File for Crystallography" by S. R. Hall, F. H.      #
# Allen and I. D. Brown [Acta Cryst. (1991), A47, 655-685].                  #
#                                                                            #
# The current version of the core CIF dictionary is obtainable from          #
# ftp://ftp.iucr.org/pub/cif_core.dic.                                       #
#                                                                            #
# Software is freely available for graphical display of the structure(s)     #
# in this CIF. For information consult the CIF software page                 #
# http://www.iucr.org/resources/cif/software.                                #
#                                                                            #
# This file may be used for bona fide research purposes within the           #
# scientific community so long as proper attribution is given to the journal # 
# article from which it was obtained.                                        #
#                                                                            #
##############################################################################
data_global
_audit_creation_method     'WinGX routine CIF_UPDATE'
_audit_conform_dict_name     cif_core.dic
_audit_conform_dict_version     2.3
_journal_date_recd_electronic     2012-10-17
_journal_date_accepted     2012-10-19
_journal_name_full     'Acta Crystallographica, Section E'
_journal_year     2012
_journal_volume     68
_journal_issue     11
_journal_page_first     o3211
_journal_page_last     o3211
_journal_paper_category     QO
_journal_paper_doi     10.1107/S1600536812043498
_journal_coeditor_code     BT6851
_publ_contact_author_name     'Prof Joseph P. Michael'
_publ_contact_author_address
;
Molecular Sciences Institute
School of Chemistry
University of the Witwatersrand
Private Bag
PO Wits
2050 Johannesburg
South Africa
;
_publ_contact_author_email     joseph.michael@wits.ac.za
_publ_contact_author_fax     '27(11)7176749'
_publ_contact_author_phone     '27(21)7176753'
_publ_section_title
;\
(+-)-(<i>rel</i>-3<i>R</i>,3'<i>R</i>)-1,1'-Dimethyl-3,3'-bipyrrolidine-2,2'-\
dithione
;
loop_
    _publ_author_name
    _publ_author_address
    'Madeley, Lee G.'
;
Molecular Sciences Institute
School of Chemistry
University of the Witwatersrand
Private Bag 3
PO Wits
2050 Johannesburg
South Africa
;
    'Lemmerer, Andreas'
;
Molecular Sciences Institute
School of Chemistry
University of the Witwatersrand
Private Bag 3
PO Wits
2050 Johannesburg
South Africa
;
    'Michael, Joseph P.'
;
Molecular Sciences Institute
School of Chemistry
University of the Witwatersrand
Private Bag 3
PO Wits
2050 Johannesburg
South Africa
;
data_I
_audit_creation_method     'WinGX routine CIF_UPDATE'
_chemical_name_systematic
;
(+-)-(<i>rel</i>-3<i>R</i>,3'<i>R</i>)-1,1'-Dimethyl-3,3'-bipyrrolidine-2,2'-
dithione
;
_chemical_formula_moiety     'C10 H16 N2 S2'
_chemical_formula_sum     'C10 H16 N2 S2'
_chemical_formula_weight     228.37
_symmetry_space_group_name_Hall     '-C 2yc'
_space_group_crystal_system     monoclinic
_space_group_name_H-M_alt     'C 2/c'
loop_
    _space_group_symop_operation_xyz
    'x, y, z'
    '-x, y, -z+1/2'
    'x+1/2, y+1/2, z'
    '-x+1/2, y+1/2, -z+1/2'
    '-x, -y, -z'
    'x, -y, z-1/2'
    '-x+1/2, -y+1/2, -z'
    'x+1/2, -y+1/2, z-1/2'
_cell_length_a     20.520(3)
_cell_length_b     5.7237(7)
_cell_length_c     11.220(2)
_cell_angle_alpha     90
_cell_angle_beta     122.009(5)
_cell_angle_gamma     90
_cell_volume     1117.4(3)
_cell_formula_units_Z     4
_cell_measurement_reflns_used     419
_cell_measurement_theta_min     3.75
_cell_measurement_theta_max     30
_cell_measurement_temperature     173(2)
_exptl_crystal_description     cube
_exptl_crystal_colour     colourless
_exptl_crystal_size_max     0.45
_exptl_crystal_size_mid     0.42
_exptl_crystal_size_min     0.16
_exptl_crystal_density_diffrn     1.357
_exptl_crystal_density_meas     ?
_exptl_crystal_density_method     'not measured'
_exptl_crystal_F_000     488
_exptl_absorpt_coefficient_mu     0.44
_exptl_absorpt_correction_type     multi-scan
_exptl_absorpt_process_details     '(SADABS; Sheldrick, 1996)'
_exptl_absorpt_correction_T_min     0.8267
_exptl_absorpt_correction_T_max     0.933
_exptl_special_details     ?
_diffrn_ambient_temperature     173(2)
_diffrn_radiation_type     MoK\a
_diffrn_radiation_wavelength     0.71073
_diffrn_measurement_device_type     'Bruker APEXII CCD area-detector'
_diffrn_measurement_method     '\w scans'
_diffrn_reflns_number     1759
_diffrn_reflns_av_R_equivalents     0.0162
_diffrn_reflns_theta_min     2.34
_diffrn_reflns_theta_max     25.49
_diffrn_reflns_theta_full     25.49
_diffrn_measured_fraction_theta_max     0.981
_diffrn_measured_fraction_theta_full     0.981
_diffrn_reflns_limit_h_min     -19
_diffrn_reflns_limit_h_max     23
_diffrn_reflns_limit_k_min     -6
_diffrn_reflns_limit_k_max     6
_diffrn_reflns_limit_l_min     -13
_diffrn_reflns_limit_l_max     5
_diffrn_standards_number     0
_reflns_number_total     1022
_reflns_number_gt     957
_reflns_threshold_expression     I>2sigma(I)
_refine_ls_structure_factor_coef     Fsqd
_refine_ls_matrix_type     full
_refine_ls_R_factor_gt     0.0295
_refine_ls_wR_factor_ref     0.0765
_refine_ls_goodness_of_fit_ref     1.085
_refine_ls_restrained_S_all     1.085
_refine_ls_number_reflns     1022
_refine_ls_number_parameters     65
_refine_ls_number_restraints     0
_refine_ls_hydrogen_treatment     constr
_refine_ls_weighting_scheme     calc
_refine_ls_weighting_details
         'calc w=1/[\s^2^(Fo^2^)+(0.0336P)^2^+0.8972P] where P=(Fo^2^+2Fc^2^)/3'
_refine_ls_shift/su_max     0
_refine_diff_density_max     0.223
_refine_diff_density_min     -0.212
_refine_ls_extinction_method     none
loop_
    _atom_type_symbol
    _atom_type_description
    _atom_type_scat_dispersion_real
    _atom_type_scat_dispersion_imag
    _atom_type_scat_source
    C C 0.0033 0.0016 'International Tables Vol C Tables 4.2.6.8 and 6.1.1.4'
    H H 0 0 'International Tables Vol C Tables 4.2.6.8 and 6.1.1.4'
    N N 0.0061 0.0033 'International Tables Vol C Tables 4.2.6.8 and 6.1.1.4'
    S S 0.1246 0.1234 'International Tables Vol C Tables 4.2.6.8 and 6.1.1.4'
_computing_data_collection     'APEX2 (Bruker, 2005)'
_computing_cell_refinement     'SAINT-Plus (Bruker, 2004)'
_computing_data_reduction     'SAINT-Plus and XPREP (Bruker 2004)'
_computing_structure_solution     'SHELXS97 (Sheldrick, 2008)'
_computing_structure_refinement     'SHELXL97 (Sheldrick, 2008)'
_computing_molecular_graphics
;
ORTEP-3 for Windows (Farrugia, 1997) and DIAMOND (Brandenburg,
1999)
;
_computing_publication_material
;
WinGX (Farrugia, 1999) and PLATON (Spek, 2009)
;
loop_
    _atom_site_type_symbol
    _atom_site_label
    _atom_site_fract_x
    _atom_site_fract_y
    _atom_site_fract_z
    _atom_site_U_iso_or_equiv
    _atom_site_adp_type
    _atom_site_calc_flag
    _atom_site_refinement_flags
    _atom_site_occupancy
    _atom_site_disorder_assembly
    _atom_site_disorder_group
    C C1 0.60416(8) 0.7676(3) 0.29080(15) 0.0237(3) Uani d . 1 . .
    C C2 0.53949(8) 0.7690(3) 0.31920(15) 0.0238(3) Uani d . 1 . .
    H H2 0.544 0.9137 0.373 0.029 Uiso calc R 1 . .
    C C3 0.55488(10) 0.5558(3) 0.41423(18) 0.0342(4) Uani d . 1 . .
    H H3A 0.5591 0.6041 0.5028 0.041 Uiso calc R 1 . .
    H H3B 0.5127 0.4406 0.366 0.041 Uiso calc R 1 . .
    C C4 0.63050(9) 0.4508(3) 0.44413(17) 0.0318(4) Uani d . 1 . .
    H H4A 0.6706 0.4624 0.5453 0.038 Uiso calc R 1 . .
    H H4B 0.6238 0.2846 0.4155 0.038 Uiso calc R 1 . .
    C C5 0.72017(9) 0.5339(3) 0.36087(19) 0.0343(4) Uani d . 1 . .
    H H5A 0.7294 0.6527 0.3086 0.051 Uiso calc R 1 . .
    H H5B 0.7139 0.3809 0.3168 0.051 Uiso calc R 1 . .
    H H5C 0.764 0.5289 0.4582 0.051 Uiso calc R 1 . .
    N N1 0.65091(7) 0.5918(2) 0.35941(13) 0.0254(3) Uani d . 1 . .
    S S1 0.61374(2) 0.96194(8) 0.18993(4) 0.03401(17) Uani d . 1 . .
loop_
    _atom_site_aniso_label
    _atom_site_aniso_U_11
    _atom_site_aniso_U_22
    _atom_site_aniso_U_33
    _atom_site_aniso_U_12
    _atom_site_aniso_U_13
    _atom_site_aniso_U_23
    C1 0.0208(7) 0.0274(8) 0.0243(7) -0.0042(6) 0.0130(6) -0.0032(6)
    C2 0.0227(8) 0.0261(8) 0.0265(7) 0.0000(6) 0.0157(6) 0.0012(6)
    C3 0.0330(9) 0.0395(10) 0.0391(9) 0.0072(7) 0.0252(8) 0.0136(7)
    C4 0.0318(9) 0.0333(9) 0.0366(9) 0.0046(7) 0.0225(7) 0.0090(7)
    C5 0.0244(9) 0.0406(10) 0.0429(10) 0.0030(7) 0.0213(7) -0.0010(7)
    N1 0.0211(6) 0.0296(7) 0.0294(6) 0.0014(5) 0.0160(5) 0.0015(5)
    S1 0.0327(3) 0.0375(3) 0.0394(3) -0.00300(17) 0.0242(2) 0.00804(17)
_geom_special_details
;
All e.s.d.'s (except the e.s.d. in the dihedral angle between two l.s. planes)
are estimated using the full covariance matrix. The cell e.s.d.'s are taken
into account individually in the estimation of e.s.d.'s in distances, angles
and torsion angles; correlations between e.s.d.'s in cell parameters are only
used when they are defined by crystal symmetry. An approximate (isotropic)
treatment of cell e.s.d.'s is used for estimating e.s.d.'s involving l.s.
planes.
;
loop_
    _geom_bond_atom_site_label_1
    _geom_bond_atom_site_label_2
    _geom_bond_site_symmetry_2
    _geom_bond_distance
    _geom_bond_publ_flag
    C1 N1 . 1.320(2) ?
    C1 C2 . 1.520(2) ?
    C1 S1 . 1.6711(15) ?
    C2 C3 . 1.539(2) ?
    C2 C2 2_655 1.539(3) ?
    C2 H2 . 1 ?
    C3 C4 . 1.526(2) ?
    C3 H3A . 0.99 ?
    C3 H3B . 0.99 ?
    C4 N1 . 1.4672(19) ?
    C4 H4A . 0.99 ?
    C4 H4B . 0.99 ?
    C5 N1 . 1.451(2) ?
    C5 H5A . 0.98 ?
    C5 H5B . 0.98 ?
    C5 H5C . 0.98 ?
loop_
    _geom_angle_atom_site_label_1
    _geom_angle_atom_site_label_2
    _geom_angle_atom_site_label_3
    _geom_angle_site_symmetry_1
    _geom_angle_site_symmetry_3
    _geom_angle
    _geom_angle_publ_flag
    N1 C1 C2 . . 109.09(12) ?
    N1 C1 S1 . . 126.33(12) ?
    C2 C1 S1 . . 124.58(11) ?
    C1 C2 C3 . . 105.06(12) ?
    C1 C2 C2 . 2_655 110.96(14) ?
    C3 C2 C2 . 2_655 114.74(10) ?
    C1 C2 H2 . . 108.6 ?
    C3 C2 H2 . . 108.6 ?
    C2 C2 H2 2_655 . 108.6 ?
    C4 C3 C2 . . 106.00(13) ?
    C4 C3 H3A . . 110.5 ?
    C2 C3 H3A . . 110.5 ?
    C4 C3 H3B . . 110.5 ?
    C2 C3 H3B . . 110.5 ?
    H3A C3 H3B . . 108.7 ?
    N1 C4 C3 . . 104.31(12) ?
    N1 C4 H4A . . 110.9 ?
    C3 C4 H4A . . 110.9 ?
    N1 C4 H4B . . 110.9 ?
    C3 C4 H4B . . 110.9 ?
    H4A C4 H4B . . 108.9 ?
    N1 C5 H5A . . 109.5 ?
    N1 C5 H5B . . 109.5 ?
    H5A C5 H5B . . 109.5 ?
    N1 C5 H5C . . 109.5 ?
    H5A C5 H5C . . 109.5 ?
    H5B C5 H5C . . 109.5 ?
    C1 N1 C5 . . 125.84(13) ?
    C1 N1 C4 . . 115.37(12) ?
    C5 N1 C4 . . 118.76(13) ?
loop_
    _geom_torsion_atom_site_label_1
    _geom_torsion_atom_site_label_2
    _geom_torsion_atom_site_label_3
    _geom_torsion_atom_site_label_4
    _geom_torsion_site_symmetry_1
    _geom_torsion_site_symmetry_2
    _geom_torsion_site_symmetry_3
    _geom_torsion_site_symmetry_4
    _geom_torsion
    _geom_torsion_publ_flag
    N1 C1 C2 C3 . . . . -1.74(17) ?
    S1 C1 C2 C3 . . . . 178.97(11) ?
    N1 C1 C2 C2 . . . 2_655 -126.30(10) ?
    S1 C1 C2 C2 . . . 2_655 54.41(12) ?
    C1 C2 C3 C4 . . . . 3.64(17) ?
    C2 C2 C3 C4 2_655 . . . 125.78(16) ?
    C2 C3 C4 N1 . . . . -4.13(17) ?
    C2 C1 N1 C5 . . . . -179.01(14) ?
    S1 C1 N1 C5 . . . . 0.3(2) ?
    C2 C1 N1 C4 . . . . -1.04(18) ?
    S1 C1 N1 C4 . . . . 178.24(11) ?
    C3 C4 N1 C1 . . . . 3.37(18) ?
    C3 C4 N1 C5 . . . . -178.51(14) ?
loop_
    _geom_hbond_atom_site_label_D
    _geom_hbond_atom_site_label_H
    _geom_hbond_atom_site_label_A
    _geom_hbond_site_symmetry_A
    _geom_hbond_distance_DH
    _geom_hbond_distance_HA
    _geom_hbond_distance_DA
    _geom_hbond_angle_DHA
    C5 H5B S1 1_545 0.98 2.98 3.8373(18) 146
_iucr_refine_instructions_details
;
TITL I in C2/c
CELL  0.71073  20.5199   5.7237  11.2201   90.000  122.009   90.000
ZERR     4.00   0.0025   0.0007   0.0020    0.000    0.005    0.000
LATT   7
SYMM  - X,   Y, 1/2 - Z
SFAC  C    H    N    S
UNIT  40   64   8    8
MERG   2
OMIT    -2.00  51.00
OMIT   -15   1   3
OMIT     2   2   2
OMIT   -10   0   4
SIZE 0.45 0.42 0.16
EQIV $2 X, Y-1, Z
HTAB C5 S1_$2
FMAP   2
PLAN    5
ACTA
BOND
BOND   $H
CONF
L.S.   4
TEMP  -100.00
WGHT    0.033600    0.897200
FVAR       0.16063
MOLE    1
C1    1    0.604165    0.767594    0.290800    11.00000    0.02076    0.02743 =
         0.02434   -0.00317    0.01295   -0.00424
C2    1    0.539489    0.768951    0.319199    11.00000    0.02266    0.02609 =
         0.02653    0.00115    0.01566   -0.00002
AFIX  13
H2    2    0.543963    0.913698    0.372963    11.00000   -1.20000
AFIX   0
C3    1    0.554877    0.555763    0.414225    11.00000    0.03299    0.03954 =
         0.03906    0.01356    0.02518    0.00723
AFIX  23
H3A   2    0.559138    0.604056    0.502823    11.00000   -1.20000
H3B   2    0.512694    0.440577    0.366043    11.00000   -1.20000
AFIX   0
C4    1    0.630502    0.450821    0.444133    11.00000    0.03178    0.03332 =
         0.03660    0.00903    0.02246    0.00457
AFIX  23
H4A   2    0.670630    0.462369    0.545306    11.00000   -1.20000
H4B   2    0.623798    0.284633    0.415496    11.00000   -1.20000
AFIX   0
C5    1    0.720174    0.533887    0.360871    11.00000    0.02438    0.04059 =
         0.04292   -0.00098    0.02127    0.00303
AFIX 137
H5A   2    0.729389    0.652709    0.308562    11.00000   -1.50000
H5B   2    0.713945    0.380877    0.316847    11.00000   -1.50000
H5C   2    0.763965    0.528933    0.458190    11.00000   -1.50000
AFIX   0
N1    3    0.650913    0.591846    0.359412    11.00000    0.02108    0.02955 =
         0.02937    0.00146    0.01600    0.00145
S1    4    0.613737    0.961942    0.189927    11.00000    0.03271    0.03754 =
         0.03935    0.00804    0.02424   -0.00300
HKLF 4
REM  11a_jm1_p in C2/c
REM R1 =  0.0295 for    957 Fo > 4sig(Fo)  and  0.0312 for all   1022 data
REM     65 parameters refined using      0 restraints
END
WGHT      0.0339      0.8957
REM Highest difference peak  0.223,  deepest hole -0.212,  1-sigma level  0.051
Q1    1   0.5433  0.6644  0.3575  11.00000  0.05    0.22
Q2    1   0.5000  0.7492  0.2500  10.50000  0.05    0.20
Q3    1   0.5690  0.7719  0.3053  11.00000  0.05    0.19
Q4    1   0.5260  0.4940  0.4430  11.00000  0.05    0.15
Q5    1   0.6382  0.7243  0.3473  11.00000  0.05    0.15
;
