# Supplementary material for: (±)-(rel-3R,3′R)-1,1′-Dimethyl-3,3′-bipyrrolidine-2,2′-dithione
Source: Acta Crystallogr Sect E Struct Rep Online. 2012 Oct 27;68(Pt 11):o3211. doi: 10.1107/S1600536812043498 (PMC3515298; doi:10.1107/S1600536812043498)
Supplement: Supplementary file 2 [file e-68-o3211-Isup2.hkl]

#
# h,k,l, Fc-squared, Fo-squared, sigma(Fo-squared) and status flag
#
data_I
_shelx_title ' 11a_jm1_p in C2/c'
_shelx_refln_list_code          4
_shelx_F_calc_maximum      209.68
_exptl_crystal_F_000       488.00
_reflns_d_resolution_high  0.8256
 
loop_
 _symmetry_equiv_pos_as_xyz
 'x, y, z'
 '-x, y, -z+1/2'
 'x+1/2, y+1/2, z'
 '-x+1/2, y+1/2, -z+1/2'
 '-x, -y, -z'
 'x, -y, z-1/2'
 '-x+1/2, -y+1/2, -z'
 'x+1/2, -y+1/2, z-1/2'
 
_cell_length_a    20.5199
_cell_length_b     5.7237
_cell_length_c    11.2201
_cell_angle_alpha  90.000
_cell_angle_beta  122.009
_cell_angle_gamma  90.000
 
_shelx_F_squared_multiplier     1.000
 
loop_
 _refln_index_h
 _refln_index_k
 _refln_index_l
 _refln_F_squared_calc
 _refln_F_squared_meas
 _refln_F_squared_sigma
 _refln_observed_status
   2   0   0     1244.43     1141.29    172.47 o
   4   0   0    19322.01    16410.10    338.33 o
   6   0   0     2270.15     2360.19     48.92 o
   8   0   0     5829.18     5825.89    119.76 o
  10   0   0        0.60        5.04      1.16 o
  12   0   0     4883.32     4842.81    141.47 o
  14   0   0      941.89      936.78     29.46 o
  16   0   0        8.99       20.93      2.71 o
  18   0   0     1628.48     1660.78     51.16 o
   1   1   0      183.30      149.42      2.52 o
   3   1   0      297.13      285.43      4.64 o
   5   1   0     8658.13     8360.82    121.98 o
   7   1   0      185.91      179.94      3.54 o
   9   1   0     4144.67     4047.58     68.25 o
  11   1   0     1722.67     1863.63     32.07 o
  13   1   0     3666.27     3599.56     75.09 o
  15   1   0      430.13      423.13     11.82 o
  17   1   0      717.54      797.64     27.13 o
  19   1   0       36.36       40.71      3.01 o
   0   2   0    13543.45    13087.18    389.84 o
   2   2   0     1076.30     1122.53     19.47 o
   4   2   0     3666.15     3748.79     63.18 o
   6   2   0      148.44      132.66      2.91 o
   8   2   0     2073.47     2115.36     44.52 o
  10   2   0       72.46       72.48      4.65 o
  12   2   0      837.82      887.17     29.46 o
  14   2   0       47.59       41.47      4.26 o
  16   2   0      346.12      340.30     14.34 o
  18   2   0      600.34      634.47     23.25 o
  20   2   0      111.80      129.06      8.14 o
   1   3   0       76.78       55.74      2.01 o
   3   3   0      481.25      460.46     10.95 o
   5   3   0     1577.83     1540.72     26.76 o
   7   3   0      369.05      391.09      7.54 o
   9   3   0      762.78      686.87     15.61 o
  11   3   0      230.95      225.18     10.46 o
  13   3   0      390.48      384.87     15.89 o
  15   3   0       27.78       20.54      3.88 o
  17   3   0      211.48      231.45      9.30 o
  19   3   0       32.62       36.82      5.04 o
   0   4   0     2780.90     2948.32     87.98 o
   2   4   0      210.35      243.05      8.14 o
   4   4   0      391.98      403.28      8.62 o
   6   4   0      659.63      664.01     13.36 o
   8   4   0      415.47      413.03      8.90 o
  10   4   0      482.55      441.13     19.77 o
  12   4   0      708.29      697.26     18.36 o
  14   4   0      687.75      636.86     32.75 o
  16   4   0        0.71       -1.36      1.64 o
   1   5   0      658.42      620.27     16.28 o
   3   5   0      120.59      126.83      6.40 o
   5   5   0      296.53      296.33     11.63 o
   7   5   0       93.24       90.69      4.08 o
   9   5   0        4.01        1.94      1.94 o
  11   5   0        1.18        1.16      2.33 o
  13   5   0       46.38       52.71      5.81 o
   0   6   0      365.26      380.22     15.89 o
   2   6   0       57.21       58.10      5.62 o
   4   6   0       52.61       40.72      3.68 o
   6   6   0       12.38       14.34      3.88 o
   8   6   0        0.01        3.10      2.71 o
  10   6   0      107.36       93.41      8.14 o
 -19   1   1       67.82       67.44      5.04 o
 -17   1   1      101.53       92.63      5.81 o
 -15   1   1      346.38      353.21      7.40 o
 -13   1   1      534.03      564.33     10.40 o
 -11   1   1      683.69      726.10     12.95 o
  -9   1   1      262.41      258.12      4.95 o
  -7   1   1      656.28      647.26     20.54 o
  -5   1   1        9.39       11.02      0.67 o
  -3   1   1        0.52        3.40      0.42 o
  -1   1   1    13267.21    11887.06    183.55 o
   1   1   1     6113.47     5716.89    234.65 o
   3   1   1      677.31      723.85     12.82 o
   5   1   1     2780.28     2895.40     48.93 o
   7   1   1      412.39      430.49      8.04 o
   9   1   1       30.65       26.09      1.31 o
  11   1   1        0.69        0.39      0.97 o
  13   1   1      281.23      284.85      7.78 o
  15   1   1      497.79      498.31     12.30 o
  17   1   1       93.13       82.94      5.81 o
  19   1   1      341.65      368.98     15.12 o
 -20   2   1      261.65      244.18     11.63 o
 -18   2   1      177.32      182.16      9.30 o
 -16   2   1      384.17      370.25     12.79 o
 -14   2   1      874.61      870.90     20.55 o
 -12   2   1       88.38       85.66      5.43 o
 -10   2   1     1288.22     1356.53     42.25 o
  -8   2   1      602.68      591.45     19.77 o
  -6   2   1      709.13      712.89     11.03 o
  -4   2   1      953.81      899.35     13.51 o
  -2   2   1        0.03        0.78      0.55 o
   0   2   1      273.54      284.72      5.67 o
   2   2   1     2484.78     2598.31     44.08 o
   4   2   1      448.89      485.12      8.93 o
   6   2   1      285.42      312.34      6.08 o
   8   2   1      553.67      609.95     11.22 o
  10   2   1      613.64      625.39     14.46 o
  12   2   1      674.12      654.52     15.23 o
  14   2   1      450.70      446.49     17.44 o
  16   2   1       35.55       30.23      3.88 o
  18   2   1        1.89        1.94      2.33 o
 -19   3   1       26.71       26.36      4.26 o
 -17   3   1       79.86       66.66      5.81 o
 -15   3   1      536.08      561.60     21.32 o
 -13   3   1       23.78       22.17      4.65 o
 -11   3   1     1696.29     1683.09     37.41 o
  -9   3   1       77.56       65.45      4.65 o
  -7   3   1     1514.59     1643.51     28.40 o
  -5   3   1        0.30        0.48      0.50 o
  -3   3   1     3332.82     3521.14     59.82 o
  -1   3   1      258.26      224.45      6.16 o
   1   3   1      240.39      181.66      8.91 o
   3   3   1      454.80      497.34     11.90 o
   5   3   1      802.16      689.81     15.87 o
   7   3   1       92.34       98.16      2.68 o
   9   3   1      237.48      240.37      6.59 o
  11   3   1      266.59      257.35     11.63 o
  13   3   1      120.42      114.34      7.36 o
  15   3   1       50.29       50.00      5.04 o
  17   3   1      183.20      200.38     11.24 o
 -18   4   1      221.22      210.84     12.01 o
 -16   4   1      999.67      995.31     35.27 o
 -14   4   1      261.81      276.73     13.18 o
 -12   4   1      134.50      132.94      8.14 o
 -10   4   1      426.64      406.57     16.67 o
  -8   4   1     1245.33     1203.72     26.64 o
  -6   4   1      241.29      229.85      6.61 o
  -4   4   1     1796.79     1668.13     36.31 o
  -2   4   1      301.37      317.30      8.63 o
   0   4   1       67.13       50.57      2.16 o
   2   4   1      596.08      654.95     15.61 o
   4   4   1      417.42      432.20     11.08 o
   6   4   1       19.39       22.60      1.93 o
   8   4   1      550.61      556.03     13.57 o
  10   4   1      607.83      586.41     22.48 o
  12   4   1      172.04      165.88      9.69 o
  14   4   1      224.13      232.16     12.40 o
  16   4   1       38.22       33.33      5.04 o
 -15   5   1       67.87       60.85      6.59 o
 -13   5   1      725.94      721.67     27.91 o
 -11   5   1      370.56      383.70     17.05 o
  -9   5   1      415.92      436.42     18.22 o
  -7   5   1      279.24      300.88     10.27 o
  -5   5   1       14.61       21.04      2.14 o
  -3   5   1      553.90      566.37     14.37 o
  -1   5   1     1254.23     1280.95     29.05 o
   1   5   1     1872.82     1862.96     40.97 o
   3   5   1       29.42       35.12      3.23 o
   5   5   1     2006.12     1896.46     34.22 o
   7   5   1      331.63      325.18     10.41 o
   9   5   1      698.73      719.42     19.18 o
  11   5   1        9.65       17.02      2.87 o
  13   5   1      371.28      359.93     12.06 o
 -10   6   1       82.90       94.96      7.75 o
  -8   6   1      920.89      920.50     33.33 o
  -6   6   1       96.65      117.05      8.14 o
  -4   6   1     1088.95     1119.05     26.42 o
  -2   6   1       44.38       43.75      3.42 o
   0   6   1      813.67      859.46     21.10 o
   2   6   1      140.47      169.03      6.56 o
   4   6   1      586.09      615.11     16.14 o
   6   6   1        8.89        7.75      3.10 o
   8   6   1       98.86       98.45      8.14 o
 -18   0   2        5.04        6.98      1.94 o
 -16   0   2       22.26       27.13      2.71 o
 -14   0   2     1157.67     1139.10     34.88 o
 -12   0   2     9210.40     9637.17    279.06 o
 -10   0   2     4619.21     5187.50    106.61 o
  -8   0   2    12547.43    12308.73    252.14 o
  -6   0   2     2759.36     2789.01     57.55 o
  -4   0   2     4403.45     4836.64     99.35 o
  -2   0   2     9236.28     9204.23    190.20 o
   0   0   2     9323.88     9790.02    200.88 o
   2   0   2     2184.04     2322.44     48.23 o
   4   0   2     1803.71     2058.44     60.85 o
   6   0   2     8022.24     8171.35    237.20 o
   8   0   2        4.55       13.18      1.94 o
  10   0   2     1027.90      998.02     31.39 o
  12   0   2      642.07      610.83     20.54 o
  14   0   2     1902.53     1930.92     59.30 o
  16   0   2      356.72      359.29     13.95 o
 -21   1   2      597.31      587.18     21.32 o
 -19   1   2      176.15      153.48      7.75 o
 -17   1   2     2530.20     2489.04     75.58 o
 -15   1   2      164.06      152.28      4.37 o
 -13   1   2      435.30      413.97      7.71 o
 -11   1   2     1602.94     1471.29     25.35 o
  -9   1   2        8.56        4.15      1.43 o
  -7   1   2     6208.27     6075.51    323.89 o
  -5   1   2     3488.50     3647.87     53.24 o
  -3   1   2    11248.56    11012.10    160.07 o
  -1   1   2     1957.14     2050.09     34.91 o
   1   1   2    43964.17    37870.97    634.39 o
   3   1   2      414.29      493.16      9.09 o
   5   1   2     7590.07     7656.30    128.22 o
   7   1   2      330.90      278.17      7.11 o
   9   1   2     2707.91     2721.28     57.28 o
  11   1   2      186.88      194.75      5.85 o
  13   1   2     2418.63     2437.29     51.93 o
  15   1   2       59.29       72.87      5.43 o
  17   1   2       42.58       62.01      5.43 o
 -20   2   2      246.56      274.41     12.79 o
 -18   2   2      281.14      297.66     13.18 o
 -16   2   2     1623.81     1620.08     51.16 o
 -14   2   2       20.61       30.62      3.49 o
 -12   2   2     3887.98     3795.96    112.79 o
 -10   2   2      139.49      155.42      7.36 o
  -8   2   2     2398.30     2257.27     67.83 o
  -6   2   2     1842.21     1866.86     31.84 o
  -4   2   2     4595.50     4741.77     79.81 o
  -2   2   2     2141.93     2286.47     39.01 o
   0   2   2       98.39      118.22      3.56 o
   4   2   2       50.88       65.49      2.04 o
   6   2   2     1650.96     1516.96     34.80 o
   8   2   2       53.41       46.41      2.22 o
  10   2   2     1073.99     1024.79     22.98 o
  12   2   2     1206.90     1181.14     26.39 o
  14   2   2      143.48      136.82      8.14 o
  16   2   2      177.17      174.02      9.69 o
  18   2   2       69.98       83.33      6.59 o
 -19   3   2       76.79       77.90      6.59 o
 -17   3   2      978.56      963.52     33.33 o
 -15   3   2      383.70      377.50     15.89 o
 -13   3   2      151.23      163.17      8.53 o
 -11   3   2     1255.54     1265.84     40.70 o
  -9   3   2      297.89      295.34     12.01 o
  -7   3   2     1797.00     1830.14     31.53 o
  -5   3   2     1418.09     1378.91     29.86 o
  -3   3   2     3214.77     3175.48     66.32 o
  -1   3   2      116.78      110.28      3.84 o
   1   3   2     3573.44     3640.11     75.91 o
   3   3   2       19.13       32.61      2.04 o
   5   3   2      415.50      419.63     10.48 o
   7   3   2       56.46       55.41      2.91 o
   9   3   2      547.01      538.41     13.02 o
  11   3   2      335.27      318.98     13.95 o
  13   3   2      368.40      381.77     16.28 o
  15   3   2       74.92       67.83      6.20 o
 -18   4   2      103.90       98.83      7.75 o
 -16   4   2       10.23        8.53      3.10 o
 -14   4   2      615.16      570.52     22.09 o
 -12   4   2      286.92      269.37     12.79 o
 -10   4   2      461.14      458.89     18.22 o
  -8   4   2      136.12      127.75      5.04 o
  -6   4   2      102.32       93.41      3.63 o
  -4   4   2      118.28      115.11      4.36 o
  -2   4   2       13.45       12.62      1.64 o
   0   4   2      968.84      954.77     21.79 o
   2   4   2      587.32      522.68     13.00 o
   4   4   2      588.36      564.93     13.94 o
   6   4   2     1469.37     1473.26     32.56 o
   8   4   2      121.55      110.98      4.26 o
  10   4   2      112.27      115.50      7.75 o
  12   4   2       65.79       49.61      5.81 o
  14   4   2      261.60      264.72     13.57 o
 -15   5   2        5.40        4.65      2.71 o
 -13   5   2      114.13      105.42      8.14 o
 -11   5   2      133.70      146.89      9.30 o
  -9   5   2      352.67      329.06     14.73 o
  -7   5   2      301.35      291.65      8.55 o
  -5   5   2      330.47      334.66      9.55 o
  -3   5   2        6.39        8.30      1.77 o
  -1   5   2      304.20      322.72      7.61 o
   1   5   2      128.96      151.44      5.61 o
   3   5   2      137.42      130.79      5.19 o
   5   5   2       37.17       43.36      3.68 o
   7   5   2       35.32       29.46      4.65 o
   9   5   2        1.41        1.94      2.33 o
  11   5   2       97.86       99.22      8.14 o
 -12   6   2        6.59        5.04      3.10 o
 -10   6   2        0.59        3.88      2.71 o
  -8   6   2       75.36       64.34      6.59 o
  -6   6   2        3.13        2.71      2.71 o
  -4   6   2       29.51       33.01      3.10 o
  -2   6   2      290.28      282.97      9.18 o
   0   6   2        9.79       11.18      2.13 o
   2   6   2      159.81      159.68      6.40 o
   4   6   2       17.39       17.05      2.74 o
   6   6   2       18.04       21.17      3.01 o
   8   6   2       49.53       52.58      4.38 o
 -21   1   3       20.09       24.42      3.49 o
 -19   1   3      334.41      359.29     13.95 o
 -17   1   3      172.54      160.38      4.65 o
 -13   1   3      427.92      444.41     10.37 o
 -11   1   3        5.44        4.79      0.52 o
  -9   1   3     3444.86     3830.32     64.52 o
  -7   1   3     1195.28     1274.44     22.00 o
  -5   1   3      419.84      398.23      7.46 o
  -3   1   3      213.43      248.03      4.99 o
  -1   1   3     2749.39     2961.19     61.53 o
   1   1   3       32.80       38.77      1.92 o
   3   1   3      571.93      638.66     14.52 o
   5   1   3      886.00      939.85     20.82 o
   7   1   3      125.72      156.18      5.04 o
   9   1   3       44.00       50.43      2.71 o
  11   1   3       38.48       41.88      2.71 o
  13   1   3      182.29      170.95      5.85 o
  15   1   3       98.63      100.00      6.59 o
  17   1   3      155.91      155.42      8.91 o
 -22   2   3       51.99       62.79      5.81 o
 -20   2   3       26.29       19.77      3.49 o
 -18   2   3      148.00      140.69      8.14 o
 -16   2   3        3.29        9.69      2.71 o
 -14   2   3        0.31       -0.78      1.16 o
 -12   2   3       18.06       27.13      3.10 o
 -10   2   3     1097.80     1125.92     35.66 o
  -8   2   3       27.68       53.76      1.51 o
  -6   2   3     1720.83     1773.66     30.43 o
  -4   2   3      291.14      353.19      8.63 o
  -2   2   3     2602.02     2624.15     54.95 o
   0   2   3     1050.46     1126.15     26.55 o
   2   2   3     2347.65     2436.57     51.38 o
   4   2   3      564.55      590.22     13.82 o
   6   2   3     1316.75     1220.42     26.84 o
   8   2   3       41.48       33.04      2.14 o
  10   2   3      135.50      128.00      4.56 o
  12   2   3       14.90       13.56      1.86 o
  14   2   3        6.83       11.24      3.10 o
  16   2   3       31.83       21.70      3.88 o
 -21   3   3      250.74      263.17     12.79 o
 -19   3   3      597.32      587.18     22.48 o
 -17   3   3      420.89      430.21     17.44 o
 -15   3   3     2770.42     2631.28     81.00 o
 -13   3   3      754.23      794.93     27.52 o
 -11   3   3     1773.39     1778.22     55.42 o
  -9   3   3      798.49      806.64     14.57 o
  -7   3   3     2467.06     2456.55     51.92 o
  -5   3   3      775.63      827.11     18.76 o
  -3   3   3     3083.05     3234.31     67.83 o
  -1   3   3      542.35      552.05     25.97 o
   1   3   3       50.61       74.58      3.25 o
   3   3   3     1083.87     1088.35     24.37 o
   5   3   3       25.63       24.28      1.86 o
   7   3   3       57.82       52.96      2.79 o
   9   3   3      151.22      169.23      5.58 o
  11   3   3      988.66      921.67     32.17 o
  13   3   3       19.99       17.05      3.88 o
  15   3   3      286.31      282.55     13.95 o
 -18   4   3      310.55      310.45     14.73 o
 -16   4   3      422.48      422.85     18.22 o
 -14   4   3       82.49       91.86      6.98 o
 -12   4   3      217.21      220.53     10.85 o
 -10   4   3     1534.29     1505.08     32.80 o
  -8   4   3       39.13       46.26      1.95 o
  -6   4   3      638.03      634.84     15.32 o
  -4   4   3       20.11       13.13      1.64 o
  -2   4   3     2958.75     2946.60     62.49 o
   0   4   3      338.05      312.87      8.76 o
   2   4   3     2543.90     2451.92     52.61 o
   4   4   3        1.90        1.42      1.21 o
   6   4   3      847.63      834.54     19.80 o
   8   4   3      127.70      141.08      8.91 o
  10   4   3      372.08      399.21     17.44 o
  12   4   3        8.00        7.75      3.10 o
 -15   5   3      229.07      232.55     12.79 o
 -13   5   3      567.45      572.07     22.87 o
 -11   5   3      161.28      163.17      9.69 o
  -9   5   3      682.04      644.16     24.42 o
  -7   5   3     1757.55     1735.83     38.47 o
  -5   5   3       29.58       30.55      1.99 o
  -3   5   3      750.65      688.37     18.60 o
  -1   5   3       89.01       90.74      4.11 o
   1   5   3      191.62      195.19      6.68 o
   3   5   3        0.14        2.13      1.37 o
   5   5   3      901.17      887.93     21.45 o
   7   5   3       44.75       44.96      5.43 o
   9   5   3      158.73      157.75     10.08 o
 -12   6   3      162.27      181.77     11.63 o
 -10   6   3      125.89      125.96      8.91 o
  -8   6   3      287.79      304.25     14.73 o
  -6   6   3       59.05       69.11      5.23 o
  -4   6   3        1.84        2.13      1.64 o
  -2   6   3      203.90      211.93      6.18 o
   0   6   3      199.08      194.67      5.89 o
   2   6   3      491.17      491.58     13.67 o
   4   6   3        9.49       11.24      3.49 o
   6   6   3      552.70      629.82     25.19 o
 -20   0   4     1524.90     1648.38     50.39 o
 -18   0   4     2255.46     2200.68     66.28 o
 -16   0   4     2200.60     2221.22     66.66 o
 -14   0   4      991.62      951.51     29.84 o
 -12   0   4      319.49      282.16     10.08 o
  -8   0   4     1992.93     2194.87     65.11 o
  -6   0   4     6881.50     7376.03    213.94 o
  -4   0   4     3101.97     3204.12     94.18 o
  -2   0   4     2898.15     2938.63     86.82 o
   0   0   4     2465.30     2567.72     75.97 o
   2   0   4     4303.24     4214.16    123.64 o
   4   0   4       30.03       13.95      1.94 o
   6   0   4     5097.36     5022.26    147.67 o
   8   0   4      122.21       88.37      5.43 o
  10   0   4     1614.21     1663.11     51.94 o
  12   0   4      184.50      193.01      9.30 o
  14   0   4     1534.10     1508.07     48.06 o
 -21   1   4      519.24      494.55     18.22 o
 -19   1   4      157.92      192.63      8.91 o
 -17   1   4      548.94      604.20     14.06 o
 -15   1   4      300.90      275.47      5.62 o
 -13   1   4       13.59       11.55      1.53 o
 -11   1   4     7112.40     7280.36    121.95 o
  -9   1   4      183.11      216.10      4.53 o
  -7   1   4     3915.80     3898.29     65.79 o
  -5   1   4     3562.62     3556.66     73.86 o
  -3   1   4     2880.21     3025.88     63.03 o
  -1   1   4      215.29      188.79     12.40 o
   1   1   4     4124.49     4236.84     87.97 o
   3   1   4        0.39        5.20      1.16 o
   5   1   4      330.64      384.11      9.85 o
   7   1   4     1646.09     1551.97     33.98 o
   9   1   4        1.79        0.61      1.16 o
  11   1   4      258.16      252.23     11.05 o
  13   1   4      355.13      348.74      9.98 o
  15   1   4      130.25      149.61      8.91 o
 -22   2   4       20.60       18.99      3.88 o
 -20   2   4      599.14      610.05     22.48 o
 -18   2   4      160.42      156.19      8.53 o
 -16   2   4     4121.71     4044.40    120.92 o
 -14   2   4      931.06      869.34     29.07 o
 -12   2   4     1825.24     1887.91     32.50 o
 -10   2   4     3058.12     3013.03     51.23 o
  -8   2   4      540.82      593.05     13.15 o
  -6   2   4     3684.39     3599.86     74.95 o
  -4   2   4     4608.75     4860.35    100.58 o
  -2   2   4     7776.81     8225.29    169.10 o
   0   2   4      870.34      902.66     20.42 o
   2   2   4     7318.20     7244.64    149.50 o
   4   2   4     1405.77     1603.49     34.94 o
   6   2   4      859.23      840.84     19.44 o
   8   2   4       79.64       81.09      3.63 o
  10   2   4      876.63      849.93     21.32 o
  12   2   4      539.20      565.48     21.70 o
  14   2   4      522.31      537.19     21.32 o
 -21   3   4      285.82      305.41     14.34 o
 -19   3   4      122.70      147.67      8.91 o
 -17   3   4      704.94      693.38     25.58 o
 -15   3   4      497.07      500.37     19.38 o
 -13   3   4      280.98      234.49     10.85 o
 -11   3   4     2754.01     2661.56     45.47 o
  -9   3   4      118.03      123.30      4.08 o
  -7   3   4      358.65      361.57      9.27 o
  -5   3   4      372.02      355.40      9.50 o
  -3   3   4      868.75      746.31     17.40 o
  -1   3   4      250.47      256.49      7.26 o
   1   3   4      699.99      673.07     16.16 o
   3   3   4      767.23      694.19     21.70 o
   5   3   4        0.95        0.22      0.93 o
   7   3   4     1075.11     1033.81     23.92 o
   9   3   4        8.33        5.69      1.58 o
  11   3   4      232.71      222.86     11.63 o
  13   3   4       47.38       43.80      5.43 o
 -18   4   4      148.58      172.09     10.46 o
 -16   4   4        4.76        4.26      2.71 o
 -14   4   4       20.69       13.18      3.49 o
 -12   4   4        1.43       -1.55      1.94 o
 -10   4   4       97.72      113.65     10.85 o
  -8   4   4      441.44      411.30     10.87 o
  -6   4   4     1310.54     1269.24     28.49 o
  -4   4   4      255.65      220.82      6.84 o
  -2   4   4      229.99      214.13     12.01 o
   0   4   4       91.28       89.38      3.97 o
   2   4   4      206.44      227.12      7.23 o
   4   4   4      548.24      510.95     15.50 o
   6   4   4      315.74      322.52      9.49 o
   8   4   4        8.34        7.75      3.10 o
  10   4   4       22.57       22.09      4.26 o
  12   4   4       13.77       20.15      4.26 o
 -17   5   4       40.65       41.47      5.81 o
 -15   5   4       24.98       26.74      4.65 o
 -13   5   4       88.58       77.90      6.98 o
 -11   5   4       17.25       15.89      3.88 o
  -9   5   4      378.71      395.88     10.98 o
  -7   5   4        0.36        1.59      1.36 o
  -5   5   4        2.35        2.24      1.21 o
  -3   5   4        2.40        3.64      2.13 o
  -1   5   4        1.98        1.46      2.52 o
   1   5   4        3.82        2.96      1.55 o
   3   5   4       31.94       37.89      3.29 o
   5   5   4       23.27       19.83      2.42 o
   7   5   4      285.97      310.45     15.12 o
   9   5   4       27.45       25.58      5.04 o
 -12   6   4       64.50       51.55      6.59 o
 -10   6   4      157.91      157.36     10.08 o
  -8   6   4        4.07        8.91      3.49 o
  -6   6   4       73.42       68.21      4.08 o
  -4   6   4      114.10      122.10      5.61 o
  -2   6   4       62.14       68.09      4.11 o
   0   6   4       54.90       46.55      3.56 o
   2   6   4       61.41       41.86      5.43 o
   4   6   4        3.46        4.65      2.71 o
 -21   1   5       30.95       43.41      4.26 o
 -19   1   5      235.24      211.62      9.69 o
 -17   1   5       25.85       18.35      1.58 o
 -15   1   5        3.90        5.82      1.36 o
 -13   1   5      232.47      209.57     12.01 o
 -11   1   5     1444.39     1648.72     35.21 o
  -9   1   5       53.87       72.48      3.88 o
  -7   1   5      252.29      290.49      7.53 o
  -5   1   5      247.56      276.64      7.26 o
  -3   1   5      958.75     1085.03     23.98 o
  -1   1   5      285.31      313.16     11.63 o
   1   1   5      437.57      409.49     10.41 o
   3   1   5        0.72        2.10      1.55 o
   5   1   5      140.04      154.16      5.34 o
   7   1   5      111.15       92.62      7.36 o
   9   1   5        1.43        6.74      3.68 o
  11   1   5       21.02       23.35      2.42 o
  13   1   5       28.75       25.68      2.87 o
 -22   2   5      139.89      152.32      8.91 o
 -20   2   5       57.07       65.89      5.43 o
 -18   2   5      592.57      614.31     22.48 o
 -16   2   5       18.07       14.73      2.71 o
 -14   2   5     1358.61     1312.18     22.93 o
 -12   2   5      235.48      233.00      5.00 o
 -10   2   5     1486.73     1527.45     33.00 o
  -8   2   5      846.79      950.53     21.23 o
  -6   2   5     2705.28     2758.16     58.10 o
  -4   2   5      312.39      323.07     11.43 o
  -2   2   5     1060.38     1054.90     23.57 o
   0   2   5      119.99      152.02      5.06 o
   2   2   5       32.29       41.40      2.59 o
   4   2   5       67.75       68.01      4.84 o
   6   2   5       53.58       57.29      8.91 o
   8   2   5       10.52       13.33      1.86 o
  10   2   5        2.29        0.58      1.37 o
  12   2   5      138.90      155.03      9.30 o
 -21   3   5       82.25       93.79      7.36 o
 -19   3   5      207.62      221.70     11.63 o
 -17   3   5      784.65      786.01     28.29 o
 -15   3   5      910.92      891.82     31.01 o
 -13   3   5       54.35       51.28      3.10 o
 -11   3   5      424.95      410.36     10.42 o
  -9   3   5     1354.51     1319.61     29.16 o
  -7   3   5        4.65       13.84      1.58 o
  -5   3   5      256.56      205.44      6.30 o
  -3   3   5       50.72       46.06      3.88 o
  -1   3   5     2646.83     2680.50     57.14 o
   1   3   5      318.09      380.35     62.98 o
   3   3   5     4855.65     4621.41     97.01 o
   5   3   5      181.00      168.27      5.95 o
   7   3   5      728.43      692.35     17.21 o
   9   3   5       65.60       83.80      4.19 o
  11   3   5      385.35      363.16     16.67 o
 -20   4   5      190.21      207.74     12.01 o
 -18   4   5      270.74      286.42     14.34 o
 -16   4   5       62.37       64.73      6.20 o
 -14   4   5     1031.57     1015.46     35.27 o
 -12   4   5     1179.23     1117.78     37.98 o
 -10   4   5     1882.09     1834.03     55.42 o
  -8   4   5      386.16      370.79     10.21 o
  -6   4   5     2375.82     2416.59     52.20 o
  -4   4   5       58.90       60.69      3.29 o
  -2   4   5     1525.81     1577.88     35.22 o
   0   4   5       33.26       30.57      2.71 o
   2   4   5      186.69      166.27      6.13 o
   4   4   5       75.57       83.25      4.19 o
   6   4   5      160.73      160.74      6.13 o
   8   4   5       60.29       66.66      6.59 o
  10   4   5       17.11       29.46      5.04 o
 -17   5   5        0.01        3.49      2.71 o
 -15   5   5      306.65      322.85     15.89 o
 -13   5   5      220.66      227.51     12.40 o
 -11   5   5        6.27        3.10      2.33 o
  -9   5   5      296.64      315.08      9.38 o
  -7   5   5      137.15      134.11     12.60 o
  -5   5   5      178.48      199.15      6.98 o
  -3   5   5        0.06        3.17      1.49 o
  -1   5   5      708.41      698.85     17.81 o
   1   5   5        0.28        0.78      1.37 o
   3   5   5      437.33      470.73     13.12 o
   5   5   5        1.65        1.94      2.33 o
   7   5   5      228.39      278.67     14.73 o
 -10   6   5      123.37      143.79      9.69 o
  -8   6   5      130.78      128.68      8.91 o
  -6   6   5      626.61      669.70     17.64 o
  -4   6   5       37.62       37.87      5.62 o
  -2   6   5      359.49      388.81     18.60 o
   0   6   5        3.48        4.84      1.92 o
   2   6   5       15.32       14.48      2.71 o
 -20   0   6     1267.43     1118.94     35.27 o
 -18   0   6      557.96      512.77     17.83 o
 -16   0   6     1783.02     1893.33     57.36 o
 -14   0   6      702.53      727.10     23.64 o
 -12   0   6      751.68      860.82     27.52 o
 -10   0   6     2074.49     1868.91     56.59 o
  -8   0   6      611.36      544.16     18.22 o
  -6   0   6      507.20      484.47     16.67 o
  -4   0   6     1758.15     2027.82     61.63 o
  -2   0   6      930.01      983.68     31.39 o
   0   0   6     2075.30     2020.07     61.63 o
   2   0   6      929.82      930.58     30.62 o
   4   0   6       12.53        6.20      1.94 o
   6   0   6       95.55       87.59      5.81 o
   8   0   6      486.09      458.12     17.44 o
  10   0   6        3.98        3.10      2.33 o
  12   0   6       24.94       32.17      4.26 o
 -21   1   6        9.15        5.43      1.94 o
 -19   1   6     1125.39     1159.64     37.60 o
 -17   1   6     2375.34     2200.16     46.85 o
 -15   1   6     2981.52     2798.49     58.92 o
 -13   1   6     2416.10     2256.33     47.82 o
 -11   1   6     2178.04     2347.57     70.15 o
  -9   1   6     1017.03      997.44     22.33 o
  -7   1   6     2662.39     2825.44     59.61 o
  -5   1   6     4753.82     4767.47     99.21 o
  -3   1   6     1774.29     1927.65     41.66 o
  -1   1   6     2267.60     2269.14     48.65 o
   1   1   6      393.63      424.64     12.21 o
   3   1   6     1257.83     1192.36     27.13 o
   5   1   6      219.34      225.59      7.26 o
   7   1   6      868.32      842.14     20.27 o
   9   1   6       39.37       37.69      2.98 o
  11   1   6      441.42      439.39     12.32 o
 -22   2   6      237.16      240.30     12.01 o
 -20   2   6      539.47      554.63     21.32 o
 -18   2   6       40.22       57.36      5.04 o
 -16   2   6     1975.60     1960.22     42.16 o
 -14   2   6       75.35       79.48      3.15 o
 -12   2   6      909.54      905.15     20.53 o
 -10   2   6     5732.50     5420.26    112.50 o
  -8   2   6       29.98       28.03      2.04 o
  -6   2   6      660.34      590.73     24.03 o
  -4   2   6      255.37      223.55      6.71 o
  -2   2   6     1205.82     1204.19     26.99 o
   0   2   6      125.36       98.30      4.08 o
   2   2   6     3470.71     3376.01     71.66 o
   4   2   6     1050.07      962.06     22.60 o
   6   2   6       32.90       37.73      2.98 o
   8   2   6     1071.78     1028.26     24.37 o
  10   2   6        0.12        1.94      1.64 o
  12   2   6      109.17      105.42      7.75 o
 -21   3   6       62.49       75.58      6.59 o
 -19   3   6      253.23      237.20     12.01 o
 -17   3   6      192.93      187.20     10.08 o
 -15   3   6      752.05      737.56     26.74 o
 -13   3   6       80.05       68.12      8.14 o
 -11   3   6      785.77      716.99     16.93 o
  -9   3   6      587.67      583.26     14.22 o
  -7   3   6      616.86      580.17     14.24 o
  -5   3   6     2178.10     2006.77     43.58 o
  -3   3   6      634.38      638.96     15.76 o
  -1   3   6     1067.75     1092.86     25.21 o
   1   3   6        1.30        0.09      1.21 o
   3   3   6     1253.03     1198.82     27.66 o
   5   3   6        0.47        1.94      2.13 o
   7   3   6      456.92      456.78     12.69 o
   9   3   6        0.51        3.10      2.71 o
 -20   4   6      133.77      145.34     10.08 o
 -18   4   6      407.05      434.86     18.99 o
 -16   4   6      150.61      125.96      8.53 o
 -14   4   6      565.61      605.40     23.64 o
 -12   4   6       39.80       43.74      2.58 o
 -10   4   6      329.57      331.23      9.38 o
  -8   4   6      214.15      200.20      6.68 o
  -6   4   6       97.34      121.14      8.53 o
  -4   4   6        1.24        7.83      1.64 o
  -2   4   6       50.43       37.76      3.29 o
   0   4   6      126.74      119.70      5.19 o
   2   4   6       25.52       20.66      2.32 o
   4   4   6        0.54        0.49      1.49 o
   6   4   6       20.38       17.00      2.42 o
   8   4   6      124.32      144.57      9.69 o
 -17   5   6        8.53       10.46      3.49 o
 -15   5   6       55.24       60.46      6.59 o
 -13   5   6        3.69        2.71      2.71 o
 -11   5   6        7.84        1.94      2.33 o
  -9   5   6       18.12       19.76      3.68 o
  -7   5   6        3.42        2.26      1.49 o
  -5   5   6      294.07      295.13      9.30 o
  -3   5   6       19.72       15.99      2.47 o
  -1   5   6      146.97      147.76      6.01 o
   1   5   6        0.00       -0.39      1.37 o
   3   5   6       29.96       25.45      5.23 o
   5   5   6      118.76      133.33      9.69 o
 -10   6   6      129.56      124.80      9.30 o
  -8   6   6      150.01      167.05     10.46 o
  -6   6   6       30.36       28.07      5.04 o
  -4   6   6       95.35      110.70      5.48 o
  -2   6   6       31.26       32.99      3.29 o
 -23   1   7       40.66       41.08      4.26 o
 -21   1   7       66.85       89.14      6.20 o
 -19   1   7       44.55       22.74      1.86 o
 -17   1   7      151.97      157.64      5.30 o
 -15   1   7       25.99       29.60      2.14 o
 -13   1   7     1676.94     1682.91     36.58 o
 -11   1   7      301.03      336.03     12.40 o
  -9   1   7      630.51      640.47     15.48 o
  -7   1   7       85.44       75.01      3.29 o
  -5   1   7      655.09      672.74     24.22 o
  -3   1   7       23.53       28.91      3.68 o
  -1   1   7      578.49      549.66     13.98 o
   1   1   7      156.76      153.40      5.61 o
   3   1   7       98.03       96.34      4.65 o
   5   1   7       17.90       13.26      2.91 o
   7   1   7       19.53       19.16      2.71 o
   9   1   7       17.57       13.30      4.07 o
  11   1   7        3.00        5.63      2.04 o
 -22   2   7      114.34      118.21      7.75 o
 -20   2   7       18.43       32.56      4.26 o
 -18   2   7      725.47      667.03     24.03 o
 -16   2   7       19.76       22.21      1.93 o
 -14   2   7      890.96      841.70     19.56 o
 -12   2   7       43.48       35.04      5.04 o
 -10   2   7        3.00        1.36      1.10 o
  -8   2   7       59.97       48.26      3.10 o
  -6   2   7       12.92       14.34      1.77 o
  -4   2   7        9.75        8.54      1.64 o
  -2   2   7       36.11       32.91      3.10 o
   0   2   7      658.01      650.80     16.30 o
   2   2   7      198.14      181.69      6.56 o
   4   2   7      655.25      627.12     16.16 o
   6   2   7      102.54      100.69     10.08 o
   8   2   7      130.91      126.87      9.11 o
  10   2   7       14.86       12.79      3.49 o
 -21   3   7      178.15      193.40     11.24 o
 -19   3   7       50.65       55.04      5.81 o
 -17   3   7       40.04       48.84      5.04 o
 -15   3   7       28.94       27.52      3.88 o
 -13   3   7      111.18      107.59      4.28 o
 -11   3   7     1075.14     1063.57     24.50 o
  -9   3   7     2020.35     1891.01     41.37 o
  -7   3   7      149.00      147.69      7.36 o
  -5   3   7     2062.23     1943.44     42.75 o
  -3   3   7        2.20       -0.04      2.13 o
  -1   3   7      620.97      627.53     15.89 o
   1   3   7      664.65      606.41     15.74 o
   3   3   7      552.46      542.62     20.93 o
   5   3   7       12.82       14.34      3.49 o
   7   3   7      278.26      278.36      9.15 o
 -20   4   7       26.07       28.29      5.04 o
 -18   4   7      551.71      574.01     23.25 o
 -16   4   7        0.97        1.16      2.33 o
 -14   4   7      552.56      576.33     22.48 o
 -12   4   7        0.15        2.64      2.33 o
 -10   4   7      100.82       96.78      9.88 o
  -8   4   7      226.39      261.34      8.21 o
  -6   4   7      141.04      119.12      5.06 o
  -4   4   7       78.80       70.95      3.84 o
  -2   4   7       13.51       13.37      2.19 o
   0   4   7      569.12      540.27     14.64 o
   2   4   7        1.65        2.42      2.91 o
   4   4   7     1042.29     1054.38     25.60 o
   6   4   7       34.27       31.01      5.04 o
 -15   5   7      159.54      168.21     10.85 o
 -13   5   7     1122.68     1086.39     38.37 o
 -11   5   7      139.55      129.45      8.53 o
  -9   5   7      820.70      805.20     29.65 o
  -7   5   7       21.55       25.44      3.88 o
  -5   5   7      756.10      791.25     20.01 o
  -3   5   7       62.35       67.55      4.38 o
  -1   5   7      567.93      602.79     16.44 o
   1   5   7       28.04       35.72      4.07 o
 -20   0   8      121.52      148.44      7.36 o
 -18   0   8      824.23      766.63     25.58 o
 -16   0   8     2503.69     2350.67     71.31 o
 -14   0   8     2895.32     2960.72     89.14 o
 -12   0   8     4779.44     4703.67    139.14 o
 -10   0   8     2259.76     2523.53     76.74 o
  -8   0   8     3186.92     3308.38     99.22 o
  -6   0   8     1187.62     1245.29     39.92 o
  -4   0   8     4859.93     4904.82    145.34 o
  -2   0   8      784.18      833.30     28.68 o
   0   0   8     2277.87     2240.60     69.38 o
   2   0   8      278.21      277.12     12.40 o
   4   0   8      263.19      255.80     12.01 o
   6   0   8      164.02      180.22      9.69 o
   8   0   8       91.57       95.34      7.36 o
 -23   1   8      702.65      691.44     24.81 o
 -21   1   8      312.47      268.59     12.01 o
 -19   1   8     1314.45     1297.64     29.03 o
 -17   1   8      569.70      565.58     14.10 o
 -15   1   8     2884.17     2932.82     70.93 o
 -13   1   8      663.54      647.28     15.89 o
 -11   1   8        6.33        6.13      1.49 o
  -9   1   8     1513.10     1443.91     32.20 o
  -7   1   8      170.27      144.67      5.34 o
  -5   1   8      149.02      137.64     10.27 o
  -3   1   8      155.10      158.45      5.89 o
  -1   1   8      291.43      286.57      8.90 o
   1   1   8      879.34      834.06     20.42 o
   3   1   8      666.30      689.32     17.68 o
   5   1   8      490.00      487.22     13.69 o
   7   1   8        2.10        4.92      1.77 o
   9   1   8      331.37      337.25     11.05 o
 -22   2   8      634.94      640.28     24.03 o
 -20   2   8        0.14        1.16      1.94 o
 -18   2   8      379.65      375.56     15.50 o
 -16   2   8     1310.46     1238.95     27.92 o
 -14   2   8      161.32      172.70      5.85 o
 -12   2   8       50.78       38.00      4.65 o
 -10   2   8     1781.36     1745.10     38.50 o
  -8   2   8      298.27      327.44      9.45 o
  -6   2   8     1327.01     1298.87     40.31 o
  -4   2   8     2654.01     2495.03     61.82 o
  -2   2   8      296.58      294.89      9.18 o
   0   2   8      198.59      200.21     12.60 o
   2   2   8      164.28      153.09      6.40 o
   4   2   8      424.03      413.86     12.79 o
   6   2   8       55.52       43.05      5.81 o
   8   2   8      539.19      582.33     16.14 o
 -21   3   8       41.38       40.31      5.43 o
 -19   3   8      283.82      262.39     13.18 o
 -17   3   8      291.55      316.27     14.34 o
 -15   3   8      493.65      432.20     11.53 o
 -13   3   8      187.45      204.25      6.79 o
 -11   3   8       22.34       19.14      2.14 o
  -9   3   8      971.16      966.47     22.87 o
  -7   3   8       41.31       31.50      2.59 o
  -5   3   8      314.24      299.91     11.82 o
  -3   3   8        0.10       -1.21      1.21 o
  -1   3   8      141.68      117.71      7.56 o
   1   3   8       55.81       55.17      3.84 o
   3   3   8      295.11      269.60      9.03 o
   5   3   8       68.67       65.15      6.98 o
 -18   4   8      275.98      264.33     13.95 o
 -16   4   8        2.74        1.94      2.33 o
 -14   4   8      903.73      898.02     32.17 o
 -12   4   8      164.62      152.04      5.85 o
 -10   4   8      158.34      157.80     10.08 o
  -8   4   8      173.53      165.68      6.44 o
  -6   4   8        0.53        1.66      1.49 o
  -4   4   8      467.61      440.18     12.61 o
  -2   4   8       61.04       54.72      3.69 o
   0   4   8      528.48      484.49     13.69 o
   2   4   8       82.72       71.73      4.63 o
   4   4   8      166.31      160.06      6.79 o
 -15   5   8       76.70       73.64      7.36 o
 -13   5   8      262.56      227.51     12.79 o
 -11   5   8        5.39        2.71      2.33 o
  -9   5   8      281.80      268.80      9.15 o
  -7   5   8       32.42       33.46      6.98 o
  -5   5   8      127.31      123.96      5.89 o
  -3   5   8       42.73       46.34      3.84 o
  -1   5   8      122.63      130.62      9.88 o
 -23   1   9       23.51       32.17      4.26 o
 -21   1   9      113.69      158.52      8.91 o
 -19   1   9        3.24        5.14      2.52 o
 -17   1   9      188.59      185.30      6.29 o
 -15   1   9       54.49       50.88      3.14 o
 -13   1   9     1076.83     1083.21     25.21 o
 -11   1   9       83.31       94.63      4.24 o
  -9   1   9      267.75      273.03     12.40 o
  -7   1   9      173.08      182.56      6.58 o
  -5   1   9        3.61        8.86      2.13 o
  -3   1   9        0.18       -2.13      2.13 o
  -1   1   9       64.64       66.89      4.11 o
   1   1   9      336.99      325.31     10.14 o
   3   1   9      101.66       98.96      5.06 o
   5   1   9      199.49      208.29     15.31 o
 -22   2   9      326.05      330.99     15.12 o
 -20   2   9      113.68      135.65      8.53 o
 -18   2   9      128.70      133.18      7.56 o
 -16   2   9        1.25        1.16      1.94 o
 -14   2   9       49.25       58.52      6.20 o
 -12   2   9      299.63      281.24      8.63 o
 -10   2   9       26.09       31.40      2.74 o
  -8   2   9      917.82      892.72     25.00 o
  -6   2   9       75.12       90.26      4.38 o
  -4   2   9      545.77      501.59     13.70 o
  -2   2   9       95.07       92.84      4.79 o
   0   2   9      387.18      401.27     11.92 o
   2   2   9        5.04        3.59      2.91 o
   4   2   9      133.85      139.72      6.16 o
 -21   3   9       31.71       33.72      5.04 o
 -19   3   9        3.44        1.55      2.33 o
 -17   3   9      887.00      856.16     31.01 o
 -15   3   9      565.83      576.07     15.01 o
 -13   3   9      167.34      164.00      6.13 o
 -11   3   9       15.06       21.38      2.42 o
  -9   3   9        0.36        0.26      1.21 o
  -7   3   9        9.65        4.72      1.49 o
  -5   3   9      232.32      211.09     12.01 o
  -3   3   9       36.35       35.48      3.14 o
  -1   3   9       15.55       17.94      2.59 o
   1   3   9       31.36       31.35      3.14 o
   3   3   9       54.86       47.33      4.07 o
 -18   4   9      280.55      299.60     15.12 o
 -16   4   9       64.31       74.42      6.98 o
 -14   4   9       21.75       18.22      3.88 o
 -12   4   9      245.71      238.76      8.17 o
 -10   4   9      124.74      151.98      9.50 o
  -8   4   9      677.97      677.14     17.68 o
  -6   4   9        7.23        3.58      1.77 o
  -4   4   9      501.65      540.00     15.21 o
  -2   4   9       94.86      110.98      5.61 o
   0   4   9      193.51      192.76      7.66 o
 -13   5   9      766.16      858.88     32.56 o
 -11   5   9      127.17      153.42      8.14 o
  -9   5   9      103.77      110.91      5.57 o
  -7   5   9      314.78      328.45     10.68 o
  -5   5   9      120.52      121.90      6.03 o
 -22   0  10     1060.85     1129.80     37.21 o
 -20   0  10      430.58      422.46     16.67 o
 -18   0  10     1226.62     1274.36     41.47 o
 -16   0  10      842.67      896.47     30.62 o
 -14   0  10     3672.56     3604.11    108.91 o
 -12   0  10     1519.34     1469.32     47.28 o
 -10   0  10      209.66      216.66     10.85 o
  -8   0  10     1299.71     1360.79     44.57 o
  -6   0  10       28.15       20.93      3.88 o
  -4   0  10       69.51       69.38      6.20 o
  -2   0  10        1.00        0.00      1.94 o
   0   0  10      244.51      225.57     11.63 o
   2   0  10      701.04      700.36     26.36 o
   4   0  10      269.25      263.94     13.18 o
 -23   1  10       16.85       11.24      3.10 o
 -21   1  10     1160.31     1193.75     39.92 o
 -19   1  10       48.19       51.60      3.25 o
 -17   1  10      251.06      249.23      8.33 o
 -15   1  10      843.37      774.44     19.18 o
 -13   1  10      329.49      341.77     10.27 o
 -11   1  10      941.77      952.06     22.88 o
  -9   1  10     1325.52     1331.34     43.80 o
  -7   1  10     1422.86     1372.03     44.96 o
  -5   1  10      361.07      345.96     10.69 o
  -3   1  10     2337.69     2337.30     51.93 o
  -1   1  10      187.51      197.41      7.53 o
   1   1  10      503.92      503.53     14.53 o
   3   1  10       22.66       24.77      3.14 o
 -22   2  10      122.32       98.45      7.36 o
 -20   2  10       44.32       39.92      5.04 o
 -18   2  10      643.03      641.44     16.54 o
 -16   2  10     1184.96     1160.28     27.12 o
 -14   2  10      287.07      257.31      8.48 o
 -12   2  10      275.20      267.98      8.76 o
 -10   2  10       64.68       64.53      3.84 o
  -8   2  10       40.05       60.06      3.84 o
  -6   2  10       49.59       38.26      3.29 o
  -4   2  10      127.29      134.16      6.03 o
  -2   2  10       18.93       25.79      3.01 o
   0   2  10        0.07       -1.37      1.37 o
   2   2  10      145.29      157.68      6.98 o
 -19   3  10        0.42        2.71      2.71 o
 -17   3  10      347.27      338.36     15.50 o
 -15   3  10      174.67      165.27      6.40 o
 -13   3  10      283.62      283.18      9.15 o
 -11   3  10      118.36      101.11      5.81 o
  -9   3  10      443.56      413.30     12.19 o
  -7   3  10       91.17       93.54      4.93 o
  -5   3  10      100.72       98.21      5.21 o
  -3   3  10      545.68      547.60     15.48 o
  -1   3  10       27.51       22.71      3.01 o
   1   3  10       90.96      107.07      5.61 o
 -16   4  10       12.24       12.40      3.88 o
 -14   4  10      365.49      341.46     16.28 o
 -12   4  10      186.13      163.25      7.95 o
 -10   4  10       18.61       20.04      2.74 o
  -8   4  10      620.20      577.84     16.03 o
  -6   4  10        3.73        4.92      5.43 o
  -4   4  10      210.13      207.02      8.21 o
 -21   1  11      225.11      237.59     12.01 o
 -19   1  11       40.09       36.34      3.14 o
 -17   1  11       31.71       33.19      3.01 o
 -15   1  11      120.54      126.51      8.53 o
 -13   1  11      176.25      203.94     12.60 o
 -11   1  11        3.27        4.86      2.33 o
  -9   1  11      276.78      276.49     15.31 o
  -7   1  11      303.85      307.63     10.14 o
  -5   1  11       20.28       19.44      2.87 o
  -3   1  11       21.22       25.59      3.29 o
  -1   1  11        0.06       -1.16      1.64 o
   1   1  11       86.34       87.37      5.34 o
 -20   2  11       40.09       41.47      5.43 o
 -18   2  11       44.10       48.51      3.53 o
 -16   2  11      189.81      196.44      7.38 o
 -14   2  11      250.17      274.36      9.18 o
 -12   2  11      224.08      220.09      8.08 o
 -10   2  11       53.98       58.26      5.43 o
  -8   2  11      106.82      105.00      9.30 o
  -6   2  11       43.15       44.92      3.69 o
  -4   2  11      151.85      143.39     13.76 o
  -2   2  11       24.08       25.64      3.29 o
   0   2  11       22.96       19.93      3.14 o
 -19   3  11      170.96      198.44     11.63 o
 -17   3  11      470.19      441.45     19.38 o
 -15   3  11      108.41      122.43      5.57 o
 -13   3  11       73.77       83.67      4.63 o
 -11   3  11      325.18      343.82     10.95 o
  -9   3  11       50.62       44.97      3.69 o
  -7   3  11      108.56      125.21      6.03 o
  -5   3  11       30.01       38.40     10.85 o
  -3   3  11       62.63       78.81      7.56 o
 -12   4  11      238.31      268.72      9.43 o
 -10   4  11      184.48      209.71      8.22 o
 -20   0  12     1105.78     1080.57     37.21 o
 -18   0  12       31.25       24.42      4.26 o
 -16   0  12       27.36       37.98      5.04 o
 -14   0  12       36.44       32.56      4.65 o
 -12   0  12       38.72       41.86      5.04 o
 -10   0  12       81.78       91.08      7.36 o
  -8   0  12     1079.34     1122.43     39.15 o
  -6   0  12      871.41      950.35     34.49 o
  -4   0  12       61.16       76.74      7.36 o
  -2   0  12      902.19      991.82     36.04 o
 -21   1  12      342.47      344.49     10.68 o
 -19   1  12      139.88      141.14      6.29 o
 -17   1  12      448.65      453.38     13.29 o
 -15   1  12     1163.87     1207.10     35.46 o
 -13   1  12      501.13      465.89     13.69 o
 -11   1  12      518.87      534.99     17.25 o
  -9   1  12       14.85        9.48      2.32 o
  -7   1  12      187.61      214.69      8.50 o
  -5   1  12       19.82       13.74      2.74 o
  -3   1  12       84.50       90.06      5.61 o
 -18   2  12       15.77       17.18      5.62 o
 -16   2  12      354.47      352.97     11.23 o
 -14   2  12      197.38      207.66      8.08 o
 -12   2  12      336.24      339.12     11.10 o
 -10   2  12      865.78      874.37     22.47 o
  -8   2  12      122.71      105.81      8.14 o
  -6   2  12      315.09      308.52     10.69 o
  -4   2  12        7.36        6.78      2.52 o
 -15   3  12      295.16      289.09      9.98 o
 -13   3  12      130.80      125.13      6.40 o
 -11   3  12      150.92      147.41      6.71 o
  -9   3  12       19.98       24.19      3.29 o
 -17   1  13       20.95       16.70      2.74 o
 -15   1  13        4.28        1.04      1.77 o
 -13   1  13      123.85      130.82      6.58 o
 -11   1  13       75.38       76.94      5.21 o
  -9   1  13       36.99       32.84      3.69 o
 -12   2  13      138.59      147.48      6.98 o
 
