# Supplementary material for: (±)-(rel-3R,3′R)-1,1′-Dimethyl-3,3′-bipyrrolidine-2,2′-dithione
Source: Acta Crystallogr Sect E Struct Rep Online. 2012 Oct 27;68(Pt 11):o3211. doi: 10.1107/S1600536812043498 (PMC3515298; doi:10.1107/S1600536812043498)
Supplement: Supplementary file 3 [file e-68-o3211-Isup3.mol]

Scheme 1.mol
  ChemDraw10151212582D

 16 17  0  0  0  0  0  0  0  0999 V2000
   -0.4125    0.3122    0.0000 C   0  0  0  0  0  0  0  0  0  0  0  0
    0.4125    0.3122    0.0000 C   0  0  0  0  0  0  0  0  0  0  0  0
   -0.8974    0.9796    0.0000 C   0  0  0  0  0  0  0  0  0  0  0  0
   -1.6820    0.7247    0.0000 C   0  0  0  0  0  0  0  0  0  0  0  0
   -1.6820   -0.1003    0.0000 N   0  0  0  0  0  0  0  0  0  0  0  0
   -0.8974   -0.3553    0.0000 C   0  0  0  0  0  0  0  0  0  0  0  0
    0.8974   -0.3553    0.0000 C   0  0  0  0  0  0  0  0  0  0  0  0
    1.6820   -0.1003    0.0000 N   0  0  0  0  0  0  0  0  0  0  0  0
    1.6820    0.7247    0.0000 C   0  0  0  0  0  0  0  0  0  0  0  0
    0.8974    0.9796    0.0000 C   0  0  0  0  0  0  0  0  0  0  0  0
   -0.6434   -1.1372    0.0000 S   0  0  0  0  0  0  0  0  0  0  0  0
    0.6434   -1.1372    0.0000 S   0  0  0  0  0  0  0  0  0  0  0  0
   -0.4125    1.1372    0.0000 H   0  0  0  0  0  0  0  0  0  0  0  0
    0.4125    1.1372    0.0000 H   0  0  0  0  0  0  0  0  0  0  0  0
    2.3472   -0.5836    0.0000 C   0  0  0  0  0  0  0  0  0  0  0  0
   -2.3472   -0.5836    0.0000 C   0  0  0  0  0  0  0  0  0  0  0  0
  2  1  1  0      
  1  3  1  6      
  3  4  1  0      
  4  5  1  0      
  5  6  1  0      
  6  1  1  0      
  2  7  1  0      
  7  8  1  0      
  8  9  1  0      
  9 10  1  0      
  2 10  1  1      
  6 11  2  0      
  7 12  2  0      
  1 13  1  1      
  2 14  1  6      
  8 15  1  0      
  5 16  1  0      
M  STY  1   1 SUP
M  SLB  1   1   1
M  SAL   1  1  15
M  SBL   1  1  16
M  SMT   1 Me
M  SBV   1  16   -0.6651    0.4832
M  STY  1   2 SUP
M  SLB  1   2   2
M  SAL   2  1  16
M  SBL   2  1  17
M  SMT   2 ^Me
M  SBV   2  17    0.6651    0.4832
M  END
